# Supplementary material for: Validation of the German Version of the P4 Suicidality Tool
Source: J Clin Med. 2023 Jul 31;12(15):5047. doi: 10.3390/jcm12155047 (PMC10420186; doi:10.3390/jcm12155047)
Supplement: Supplementary file 1 [file jcm-12-05047-s001.zip]

Archive with 1 entries (1 files):
- jcm-2408958-supplementary.pdf
